# Supplementary material for: Binding and cleavage of pro-urokinase by a tegument extract of Fasciola hepatica newly excysted juveniles activate the host fibrinolytic system
Source: Vet Res. 2025 Jan 25;56:20. doi: 10.1186/s13567-025-01449-4 (PMC11762853; doi:10.1186/s13567-025-01449-4)
Supplement: Supplementary file 2 — Additional file 2: Related to Figure 1. A, B Potential pro-u-PA-binding proteins in the tegument-enriched fraction of FhNEJ identified by 2D-LC‒MS/MS. Only entries with Unused ≤ 2 and corresponding to F. hepatica are shown. Experimental molecular weight (MW, in kilodaltons) and isoelectric point (pI) values were estimated using the PDQuest Software v.8.0.1 (Bio-Rad). [file 13567_2025_1449_MOESM2_ESM.xlsx]

## Sheet: Sheet1
SPOT	MW (kDa)	pI	N	Unused	Total	%Cov	%Cov(50)	%Cov(95)	Accession	Name	Species	Peptides (95%)
1	61	7.4	1	29.42	29.42	25.96	23.66	19.05	tr|A0A4E0RX47|A0A4E0RX47_FASHE	Succinate dehydrogenase [ubiquinone] flavoprotein subunit, mitochondrial OS=Fasciola hepatica OX=6192 GN=D915_006584 PE=3 SV=1	FASHE	14
1	61	7.4	2	2	2	10.43	4.265	4.265	tr|A0A2H1C1S8|A0A2H1C1S8_FASHE	CUB domain protein OS=Fasciola hepatica OX=6192 GN=D915_11712 PE=4 SV=1	FASHE	2
2	39.1	5.9	1	13.28	13.28	23.62	21.47	16.87	tr|B9VXS2|B9VXS2_FASHE	Cathepsin 1L OS=Fasciola hepatica OX=6192 PE=2 SV=1	FASHE	8
2	39.1	5.9	1	13.28	13.28	24.76	22.51	17.68	tr|A8W7J0|A8W7J0_FASHE	Procathepsin L (Fragment) OS=Fasciola hepatica OX=6192 PE=2 SV=2	FASHE	8	Putative FhCL31
2	39.1	5.9	1	13.28	13.28	34.07	30.97	24.34	tr|A5X495|A5X495_FASHE	Cathepsin L3 (Fragment) OS=Fasciola hepatica OX=6192 GN=CL3 PE=2 SV=1	FASHE	8
2	39.1	5.9	1	13.28	12.4	20.26	17.97	17.97	tr|Q9GRW4|Q9GRW4_FASHE	Procathepsin L3 (Fragment) OS=Fasciola hepatica OX=6192 PE=2 SV=1	FASHE	8
2	39.1	5.9	2	4	4	8.146	6.18	6.18	tr|A0A4E0S3V8|A0A4E0S3V8_FASHE	Annexin OS=Fasciola hepatica OX=6192 GN=D915_000997 PE=3 SV=1	FASHE	2
2	39.1	5.9	2	4	2	24.62	15.38	15.38	tr|A0A2H1CU59|A0A2H1CU59_FASHE	Annexin OS=Fasciola hepatica OX=6192 GN=D915_01435 PE=4 SV=1	FASHE	1
2	39.1	5.9	3	3.53	3.53	8.654	6.41	6.41	tr|A0A2H1BS07|A0A2H1BS07_FASHE	Uncharacterized protein OS=Fasciola hepatica OX=6192 GN=D915_010349 PE=4 SV=1	FASHE	2
2	39.1	5.9	4	2.12	2.12	24.64	4.265	4.265	tr|A0A2H1C1S8|A0A2H1C1S8_FASHE	CUB domain protein OS=Fasciola hepatica OX=6192 GN=D915_11712 PE=4 SV=1	FASHE	1
2	39.1	5.9	5	2.01	2.01	1.239	0.413	0.413	tr|A0A4E0RJS3|A0A4E0RJS3_FASHE	Guanylate cyclase OS=Fasciola hepatica OX=6192 GN=D915_001650 PE=3 SV=1	FASHE	1
2	39.1	5.9	5	2.01	2.01	1.271	0.4235	0.4235	tr|A0A2H1CRS3|A0A2H1CRS3_FASHE	Guanylate cyclase OS=Fasciola hepatica OX=6192 GN=D915_02343 PE=3 SV=1	FASHE	1
2	39.1	5.9	8	2	2	19.58	5.594	5.594	tr|A0A2H1C1T9|A0A2H1C1T9_FASHE	Uncharacterized protein OS=Fasciola hepatica OX=6192 GN=D915_11685 PE=4 SV=1	FASHE	1
2	39.1	5.9	9	2	2	2	2	2	tr|A0A4E0RUN6|A0A4E0RUN6_FASHE	L-plastin OS=Fasciola hepatica OX=6192 GN=D915_003637 PE=4 SV=1	FASHE	1
2	39.1	5.9	9	0	2	2.006	2.006	2.006	tr|A0A2H1CIF1|A0A2H1CIF1_FASHE	Uncharacterized protein OS=Fasciola hepatica OX=6192 GN=D915_05432 PE=4 SV=1	FASHE	1
3	38.5	6	1	26.95	26.95	40.49	35.28	33.13	tr|B9VXS2|B9VXS2_FASHE	Cathepsin 1L OS=Fasciola hepatica OX=6192 PE=2 SV=1	FASHE	25
3	38.5	6	1	26.95	26.95	42.44	36.98	34.73	tr|A8W7J0|A8W7J0_FASHE	Procathepsin L (Fragment) OS=Fasciola hepatica OX=6192 PE=2 SV=2	FASHE	25	Putative FhCL31
3	38.5	6	2	6.27	13.99	35.95	25.82	25.82	tr|B3TM68|B3TM68_FASHE	Cathepsin L3 (Fragment) OS=Fasciola hepatica OX=6192 GN=CL3 PE=2 SV=1	FASHE	10
3	38.5	6	2	6.27	19.89	35.28	29.45	29.45	tr|A8W638|A8W638_FASHE	Cathepsin L OS=Fasciola hepatica OX=6192 PE=2 SV=1	FASHE	14	Putative FhCL31
3	38.5	6	2	6.27	13.98	31.29	24.23	24.23	tr|B9VXS1|B9VXS1_FASHE	Cathepsin 2L OS=Fasciola hepatica OX=6192 PE=2 SV=1	FASHE	10
3	38.5	6	4	2.76	2.77	9.27	3.156	1.775	tr|A0A4E0RNQ8|A0A4E0RNQ8_FASHE	Phosphotransferase OS=Fasciola hepatica OX=6192 GN=D915_000577 PE=3 SV=1	FASHE	1
3	38.5	6	4	2.76	2.77	9.44	4.72	2.655	tr|A0A2H1CVQ8|A0A2H1CVQ8_FASHE	Phosphotransferase OS=Fasciola hepatica OX=6192 GN=D915_00809 PE=3 SV=1	FASHE	1
3	38.5	6	6	2.03	2.03	9.308	2.625	2.625	tr|Q711M2|Q711M2_FASHE	Legumain like OS=Fasciola hepatica OX=6192 GN=leg1 PE=2 SV=1	FASHE	1
3	38.5	6	6	2.03	2.02	13.06	4.955	4.955	tr|A0A4E0RHZ6|A0A4E0RHZ6_FASHE	Uncharacterized protein OS=Fasciola hepatica OX=6192 GN=D915_002221 PE=4 SV=1	FASHE	1
3	38.5	6	6	2.03	2.02	22.83	8.661	8.661	tr|A0A2H1CQG4|A0A2H1CQG4_FASHE	Uncharacterized protein OS=Fasciola hepatica OX=6192 GN=D915_03448 PE=4 SV=1	FASHE	1
3	38.5	6	9	2	2	7.885	4.659	4.659	tr|A0A4E0RZV1|A0A4E0RZV1_FASHE	CUB domain-containing protein OS=Fasciola hepatica OX=6192 GN=D915_003906 PE=4 SV=1	FASHE	1
4	38.5	6.1	1	22.8	22.8	29.45	29.45	27.3	tr|B9VXS2|B9VXS2_FASHE	Cathepsin 1L OS=Fasciola hepatica OX=6192 PE=2 SV=1	FASHE	20
4	38.5	6.1	1	22.8	22.65	30.87	30.87	28.62	tr|A8W7J0|A8W7J0_FASHE	Procathepsin L (Fragment) OS=Fasciola hepatica OX=6192 PE=2 SV=2	FASHE	20	Putative FhCL31
4	38.5	6.1	2	8.53	13.57	25.46	22.09	19.02	tr|B9VXS1|B9VXS1_FASHE	Cathepsin 2L OS=Fasciola hepatica OX=6192 PE=2 SV=1	FASHE	10
4	38.5	6.1	2	8.53	17.63	25.15	24.85	24.23	tr|A8W638|A8W638_FASHE	Cathepsin L OS=Fasciola hepatica OX=6192 PE=2 SV=1	FASHE	14	Putative FhCL31
4	38.5	6.1	2	8.53	13.37	27.12	20.92	20.26	tr|B3TM68|B3TM68_FASHE	Cathepsin L3 (Fragment) OS=Fasciola hepatica OX=6192 GN=CL3 PE=2 SV=1	FASHE	10
4	38.5	6.1	3	6.01	6.01	8.831	6.444	6.444	tr|Q711M2|Q711M2_FASHE	Legumain like OS=Fasciola hepatica OX=6192 GN=leg1 PE=2 SV=1	FASHE	3
4	38.5	6.1	3	6.01	6	12.16	12.16	12.16	tr|A0A4E0RHZ6|A0A4E0RHZ6_FASHE	Uncharacterized protein OS=Fasciola hepatica OX=6192 GN=D915_002221 PE=4 SV=1	FASHE	3
4	38.5	6.1	3	6.01	6	21.26	21.26	21.26	tr|A0A2H1CQG4|A0A2H1CQG4_FASHE	Uncharacterized protein OS=Fasciola hepatica OX=6192 GN=D915_03448 PE=4 SV=1	FASHE	3
4	38.5	6.1	4	2.86	2.86	20.8	6.667	4.8	tr|A0A2H1C3E9|A0A2H1C3E9_FASHE	Actin OS=Fasciola hepatica OX=6192 GN=D915_007459 PE=3 SV=1	FASHE	1
4	38.5	6.1	4	2.86	2.85	17.02	6.649	4.787	tr|A0A4E0RW17|A0A4E0RW17_FASHE	Actin alpha cardiac muscle 1 OS=Fasciola hepatica OX=6192 GN=D915_001846 PE=3 SV=1	FASHE	1
4	38.5	6.1	4	2.86	2.85	17.02	6.649	4.787	tr|A0A2H1CG65|A0A2H1CG65_FASHE	Actin OS=Fasciola hepatica OX=6192 GN=D915_003704 PE=3 SV=1	FASHE	1
4	38.5	6.1	4	2.86	2.85	17.02	6.649	4.787	tr|A0A2H1CCL6|A0A2H1CCL6_FASHE	Actin OS=Fasciola hepatica OX=6192 GN=D915_004891 PE=3 SV=1	FASHE	1
4	38.5	6.1	4	2.86	2.85	17.02	6.649	4.787	tr|A0A2H1CC81|A0A2H1CC81_FASHE	Actin OS=Fasciola hepatica OX=6192 GN=D915_004890 PE=3 SV=1	FASHE	1
4	38.5	6.1	4	2.86	2.85	17.02	6.649	4.787	tr|A0A2H1C3Q6|A0A2H1C3Q6_FASHE	Actin OS=Fasciola hepatica OX=6192 GN=D915_006891 PE=3 SV=1	FASHE	1
4	38.5	6.1	4	2.86	2.7	13.07	7.599	5.471	tr|A0A2H1CNB5|A0A2H1CNB5_FASHE	Actin OS=Fasciola hepatica OX=6192 GN=D915_03655 PE=3 SV=1	FASHE	1
4	38.5	6.1	6	2.06	2.06	8.012	2.967	2.967	tr|A7UNB2|A7UNB2_FASHE	Cathepsin B OS=Fasciola hepatica OX=6192 GN=cat-B3 PE=2 SV=1	FASHE	1	Putative FhCB31
4	38.5	6.1	6	2.06	2.06	7.219	2.674	2.674	tr|A0A4E0QZS1|A0A4E0QZS1_FASHE	Vitellogenic cathepsin-B like protease OS=Fasciola hepatica OX=6192 GN=D915_010327 PE=3 SV=1	FASHE	1	Putative FhCB31
4	38.5	6.1	6	2.06	2.06	8.012	2.967	2.967	tr|A0A2H1BTL7|A0A2H1BTL7_FASHE	Papain family cysteine protease OS=Fasciola hepatica OX=6192 GN=D915_14770 PE=3 SV=1	FASHE	1
4	38.5	6.1	6	2.06	2.06	17.86	8.929	8.929	tr|D2N286|D2N286_FASHE	Putative cathepsin B (Fragment) OS=Fasciola hepatica OX=6192 GN=cathB PE=2 SV=1	FASHE	1	Putative FhCB31
4	38.5	6.1	6	2.06	2.06	16.26	8.13	8.13	tr|A0A2H1C6J9|A0A2H1C6J9_FASHE	Papain family cysteine protease OS=Fasciola hepatica OX=6192 GN=D915_10734 PE=3 SV=1	FASHE	1
4	38.5	6.1	9	2	2	2.426	0.413	0.413	tr|A0A4E0RJS3|A0A4E0RJS3_FASHE	Guanylate cyclase OS=Fasciola hepatica OX=6192 GN=D915_001650 PE=3 SV=1	FASHE	1
4	38.5	6.1	9	2	2	2.488	0.4235	0.4235	tr|A0A2H1CRS3|A0A2H1CRS3_FASHE	Guanylate cyclase OS=Fasciola hepatica OX=6192 GN=D915_02343 PE=3 SV=1	FASHE	1
4	38.5	6.1	10	2	2	12.8	4.265	4.265	tr|A0A2H1C1S8|A0A2H1C1S8_FASHE	CUB domain protein OS=Fasciola hepatica OX=6192 GN=D915_11712 PE=4 SV=1	FASHE	2
4	38.5	6.1	11	2	2	3.876	2.519	2.519	tr|A0A4E0QWA4|A0A4E0QWA4_FASHE	Serine/threonine-protein phosphatase OS=Fasciola hepatica OX=6192 GN=D915_009421 PE=4 SV=1	FASHE	1
4	38.5	6.1	11	2	2	13.68	13.68	13.68	tr|A0A2H1BVI2|A0A2H1BVI2_FASHE	Metallophos domain-containing protein OS=Fasciola hepatica OX=6192 GN=D915_14077 PE=4 SV=1	FASHE	1
4	38.5	6.1	12	2	2	7.527	4.659	4.659	tr|A0A4E0RZV1|A0A4E0RZV1_FASHE	CUB domain-containing protein OS=Fasciola hepatica OX=6192 GN=D915_003906 PE=4 SV=1	FASHE	1
5	39	6.2	1	31.73	31.73	36.81	30.06	29.75	tr|B9VXS2|B9VXS2_FASHE	Cathepsin 1L OS=Fasciola hepatica OX=6192 PE=2 SV=1	FASHE	27
5	39	6.2	1	31.73	31.63	38.59	31.51	31.19	tr|A8W7J0|A8W7J0_FASHE	Procathepsin L (Fragment) OS=Fasciola hepatica OX=6192 PE=2 SV=2	FASHE	27	Putative FhCL31
5	39	6.2	2	11.79	16.85	38.89	25.82	25.16	tr|B3TM68|B3TM68_FASHE	Cathepsin L3 (Fragment) OS=Fasciola hepatica OX=6192 GN=CL3 PE=2 SV=1	FASHE	13
5	39	6.2	2	11.79	24.69	35.58	33.74	33.13	tr|A8W638|A8W638_FASHE	Cathepsin L OS=Fasciola hepatica OX=6192 PE=2 SV=1	FASHE	20	Putative FhCL31
5	39	6.2	3	4	4	7.885	7.885	7.885	tr|A0A4E0RZV1|A0A4E0RZV1_FASHE	CUB domain-containing protein OS=Fasciola hepatica OX=6192 GN=D915_003906 PE=4 SV=1	FASHE	2
5	39	6.2	4	2.06	2.06	5.885	0.413	0.413	tr|A0A4E0RJS3|A0A4E0RJS3_FASHE	Guanylate cyclase OS=Fasciola hepatica OX=6192 GN=D915_001650 PE=3 SV=1	FASHE	1
5	39	6.2	4	2.06	2.06	6.035	0.4235	0.4235	tr|A0A2H1CRS3|A0A2H1CRS3_FASHE	Guanylate cyclase OS=Fasciola hepatica OX=6192 GN=D915_02343 PE=3 SV=1	FASHE	1
6	40.6	6.2	1	17.24	17.24	29.45	26.99	24.85	tr|B9VXS2|B9VXS2_FASHE	Cathepsin 1L OS=Fasciola hepatica OX=6192 PE=2 SV=1	FASHE	13
6	40.6	6.2	1	17.24	17.24	30.87	28.3	26.05	tr|A8W7J0|A8W7J0_FASHE	Procathepsin L (Fragment) OS=Fasciola hepatica OX=6192 PE=2 SV=2	FASHE	13	Putative FhCL31
6	40.6	6.2	2	0	2.01	4.412	2.206	2.206	tr|A0A4E0RBU2|A0A4E0RBU2_FASHE	Serpin protein OS=Fasciola hepatica OX=6192 GN=D915_004275 PE=3 SV=1	FASHE	1
6	40.6	6.2	4	2	2	4.265	4.265	4.265	tr|A0A2H1C1S8|A0A2H1C1S8_FASHE	CUB domain protein OS=Fasciola hepatica OX=6192 GN=D915_11712 PE=4 SV=1	FASHE	2
7	38.1	6.3	1	23.4	23.4	29.75	29.45	27.3	tr|B9VXS2|B9VXS2_FASHE	Cathepsin 1L OS=Fasciola hepatica OX=6192 PE=2 SV=1	FASHE	21
7	38.1	6.3	1	23.4	23.31	31.19	30.87	28.62	tr|A8W7J0|A8W7J0_FASHE	Procathepsin L (Fragment) OS=Fasciola hepatica OX=6192 PE=2 SV=2	FASHE	21	Putative FhCL31
7	38.1	6.3	2	10.17	15.41	30.72	25.16	25.16	tr|B3TM68|B3TM68_FASHE	Cathepsin L3 (Fragment) OS=Fasciola hepatica OX=6192 GN=CL3 PE=2 SV=1	FASHE	10
7	38.1	6.3	2	10.17	18.79	33.44	28.83	28.83	tr|A8W638|A8W638_FASHE	Cathepsin L OS=Fasciola hepatica OX=6192 PE=2 SV=1	FASHE	14	Putative FhCL31
7	38.1	6.3	2	10.17	14.11	26.38	19.63	19.63	tr|B9VXS1|B9VXS1_FASHE	Cathepsin 2L OS=Fasciola hepatica OX=6192 PE=2 SV=1	FASHE	9
7	38.1	6.3	4	4	4	7.885	7.885	7.885	tr|A0A4E0RZV1|A0A4E0RZV1_FASHE	CUB domain-containing protein OS=Fasciola hepatica OX=6192 GN=D915_003906 PE=4 SV=1	FASHE	2
7	38.1	6.3	6	2.62	2.62	6.651	1.149	0.4837	tr|A0A4E0R8L3|A0A4E0R8L3_FASHE	Glycogen debranching enzyme OS=Fasciola hepatica OX=6192 GN=D915_006922 PE=4 SV=1	FASHE	1
7	38.1	6.3	6	2.62	2.26	25.37	3.98	3.98	tr|A0A2H1C580|A0A2H1C580_FASHE	Amylo-alpha-1,6-glucosidase OS=Fasciola hepatica OX=6192 GN=D915_10440 PE=4 SV=1	FASHE	1
7	38.1	6.3	7	2.54	2.54	16.76	6.649	4.787	tr|A0A4E0RW17|A0A4E0RW17_FASHE	Actin alpha cardiac muscle 1 OS=Fasciola hepatica OX=6192 GN=D915_001846 PE=3 SV=1	FASHE	1
7	38.1	6.3	7	2.54	2.54	16.76	6.649	4.787	tr|A0A2H1CG65|A0A2H1CG65_FASHE	Actin OS=Fasciola hepatica OX=6192 GN=D915_003704 PE=3 SV=1	FASHE	1
7	38.1	6.3	7	2.54	2.54	16.76	6.649	4.787	tr|A0A2H1CCL6|A0A2H1CCL6_FASHE	Actin OS=Fasciola hepatica OX=6192 GN=D915_004891 PE=3 SV=1	FASHE	1
7	38.1	6.3	7	2.54	2.54	16.76	6.649	4.787	tr|A0A2H1CC81|A0A2H1CC81_FASHE	Actin OS=Fasciola hepatica OX=6192 GN=D915_004890 PE=3 SV=1	FASHE	1
7	38.1	6.3	7	2.54	2.54	16.76	6.649	4.787	tr|A0A2H1C3Q6|A0A2H1C3Q6_FASHE	Actin OS=Fasciola hepatica OX=6192 GN=D915_006891 PE=3 SV=1	FASHE	1
7	38.1	6.3	7	2.54	2.54	15.5	7.599	5.471	tr|A0A2H1CNB5|A0A2H1CNB5_FASHE	Actin OS=Fasciola hepatica OX=6192 GN=D915_03655 PE=3 SV=1	FASHE	1
7	38.1	6.3	7	2.54	2.49	16.8	6.667	4.8	tr|A0A2H1C3E9|A0A2H1C3E9_FASHE	Actin OS=Fasciola hepatica OX=6192 GN=D915_007459 PE=3 SV=1	FASHE	1
7	38.1	6.3	8	2.02	2.02	3.459	0.413	0.413	tr|A0A4E0RJS3|A0A4E0RJS3_FASHE	Guanylate cyclase OS=Fasciola hepatica OX=6192 GN=D915_001650 PE=3 SV=1	FASHE	1
7	38.1	6.3	8	2.02	2.02	3.547	0.4235	0.4235	tr|A0A2H1CRS3|A0A2H1CRS3_FASHE	Guanylate cyclase OS=Fasciola hepatica OX=6192 GN=D915_02343 PE=3 SV=1	FASHE	1
7	38.1	6.3	9	2.01	2.01	13.74	4.265	4.265	tr|A0A2H1C1S8|A0A2H1C1S8_FASHE	CUB domain protein OS=Fasciola hepatica OX=6192 GN=D915_11712 PE=4 SV=1	FASHE	2
8	39.9	6.4	1	14.2	14.2	25.16	22.22	17.65	tr|B3TM67|B3TM67_FASHE	Cathepsin L3 (Fragment) OS=Fasciola hepatica OX=6192 GN=CL3 PE=2 SV=1	FASHE	8
8	39.9	6.4	1	14.2	13.01	28.83	20.86	16.56	tr|B9VXS2|B9VXS2_FASHE	Cathepsin 1L OS=Fasciola hepatica OX=6192 PE=2 SV=1	FASHE	8
8	39.9	6.4	1	14.2	13.01	30.23	21.86	17.36	tr|A8W7J0|A8W7J0_FASHE	Procathepsin L (Fragment) OS=Fasciola hepatica OX=6192 PE=2 SV=2	FASHE	8	Putative FhCL31
8	39.9	6.4	1	14.2	12.26	25.82	18.95	16.67	tr|Q9GRW4|Q9GRW4_FASHE	Procathepsin L3 (Fragment) OS=Fasciola hepatica OX=6192 PE=2 SV=1	FASHE	7
8	39.9	6.4	1	14.2	12.95	34.07	30.09	23.89	tr|A5X495|A5X495_FASHE	Cathepsin L3 (Fragment) OS=Fasciola hepatica OX=6192 GN=CL3 PE=2 SV=1	FASHE	8
8	39.9	6.4	2	2.21	2.21	8.333	3.333	3.333	tr|A0A4E0R3I0|A0A4E0R3I0_FASHE	Ribokinase OS=Fasciola hepatica OX=6192 GN=D915_007185 PE=3 SV=1	FASHE	1
8	39.9	6.4	3	2.04	2.04	5.735	3.226	3.226	tr|A0A4E0RZV1|A0A4E0RZV1_FASHE	CUB domain-containing protein OS=Fasciola hepatica OX=6192 GN=D915_003906 PE=4 SV=1	FASHE	1
8	39.9	6.4	4	2.03	2.03	10.9	2.66	2.66	tr|A0A2H1BZ66|A0A2H1BZ66_FASHE	Actin OS=Fasciola hepatica OX=6192 GN=D915_007442 PE=3 SV=1	FASHE	1
8	39.9	6.4	4	2.03	2	7.979	2.66	2.66	tr|A0A4E0RW17|A0A4E0RW17_FASHE	Actin alpha cardiac muscle 1 OS=Fasciola hepatica OX=6192 GN=D915_001846 PE=3 SV=1	FASHE	1
8	39.9	6.4	4	2.03	2	6.891	1.681	1.681	tr|A0A4E0QZ96|A0A4E0QZ96_FASHE	Cytoplasmic type actin 1 OS=Fasciola hepatica OX=6192 GN=D915_007443 PE=3 SV=1	FASHE	1
8	39.9	6.4	4	2.03	2	7.979	2.66	2.66	tr|A0A2H1CG65|A0A2H1CG65_FASHE	Actin OS=Fasciola hepatica OX=6192 GN=D915_003704 PE=3 SV=1	FASHE	1
8	39.9	6.4	4	2.03	2	7.979	2.66	2.66	tr|A0A2H1CCL6|A0A2H1CCL6_FASHE	Actin OS=Fasciola hepatica OX=6192 GN=D915_004891 PE=3 SV=1	FASHE	1
8	39.9	6.4	4	2.03	2	7.979	2.66	2.66	tr|A0A2H1CC81|A0A2H1CC81_FASHE	Actin OS=Fasciola hepatica OX=6192 GN=D915_004890 PE=3 SV=1	FASHE	1
8	39.9	6.4	4	2.03	2	7.979	2.66	2.66	tr|A0A2H1C3Q6|A0A2H1C3Q6_FASHE	Actin OS=Fasciola hepatica OX=6192 GN=D915_006891 PE=3 SV=1	FASHE	1
8	39.9	6.4	4	2.03	2	8	2.667	2.667	tr|A0A2H1C3E9|A0A2H1C3E9_FASHE	Actin OS=Fasciola hepatica OX=6192 GN=D915_007459 PE=3 SV=1	FASHE	1
8	39.9	6.4	4	2.03	2	17.39	14.49	14.49	tr|A0A4E0QVJ3|A0A4E0QVJ3_FASHE	Actin OS=Fasciola hepatica OX=6192 GN=D915_010179 PE=4 SV=1	FASHE	1
8	39.9	6.4	5	2.01	2.01	1.394	0.413	0.413	tr|A0A4E0RJS3|A0A4E0RJS3_FASHE	Guanylate cyclase OS=Fasciola hepatica OX=6192 GN=D915_001650 PE=3 SV=1	FASHE	1
8	39.9	6.4	5	2.01	2.01	1.429	0.4235	0.4235	tr|A0A2H1CRS3|A0A2H1CRS3_FASHE	Guanylate cyclase OS=Fasciola hepatica OX=6192 GN=D915_02343 PE=3 SV=1	FASHE	1
8	39.9	6.4	8	2	2	4.265	4.265	4.265	tr|A0A2H1C1S8|A0A2H1C1S8_FASHE	CUB domain protein OS=Fasciola hepatica OX=6192 GN=D915_11712 PE=4 SV=1	FASHE	1
9	38.7	6.5	1	17.74	17.74	34.36	29.75	20.86	tr|B9VXS2|B9VXS2_FASHE	Cathepsin 1L OS=Fasciola hepatica OX=6192 PE=2 SV=1	FASHE	12
9	38.7	6.5	1	17.74	17.73	36.01	31.19	21.86	tr|A8W7J0|A8W7J0_FASHE	Procathepsin L (Fragment) OS=Fasciola hepatica OX=6192 PE=2 SV=2	FASHE	12	Putative FhCL31
9	38.7	6.5	1	17.74	17.09	31.7	29.41	22.22	tr|Q9GRW4|Q9GRW4_FASHE	Procathepsin L3 (Fragment) OS=Fasciola hepatica OX=6192 PE=2 SV=1	FASHE	12
9	38.7	6.5	2	12.28	12.28	31.65	21.81	18.88	tr|A0A4E0RW17|A0A4E0RW17_FASHE	Actin alpha cardiac muscle 1 OS=Fasciola hepatica OX=6192 GN=D915_001846 PE=3 SV=1	FASHE	6
9	38.7	6.5	2	12.28	12.28	31.65	21.81	18.88	tr|A0A2H1CG65|A0A2H1CG65_FASHE	Actin OS=Fasciola hepatica OX=6192 GN=D915_003704 PE=3 SV=1	FASHE	6
9	38.7	6.5	2	12.28	12.28	31.65	21.81	18.88	tr|A0A2H1CCL6|A0A2H1CCL6_FASHE	Actin OS=Fasciola hepatica OX=6192 GN=D915_004891 PE=3 SV=1	FASHE	6
9	38.7	6.5	2	12.28	12.28	31.65	21.81	18.88	tr|A0A2H1CC81|A0A2H1CC81_FASHE	Actin OS=Fasciola hepatica OX=6192 GN=D915_004890 PE=3 SV=1	FASHE	6
9	38.7	6.5	2	12.28	12.28	29.52	21.81	18.88	tr|A0A2H1C3Q6|A0A2H1C3Q6_FASHE	Actin OS=Fasciola hepatica OX=6192 GN=D915_006891 PE=3 SV=1	FASHE	6
9	38.7	6.5	2	12.28	10.72	29.79	21.88	18.54	tr|A0A2H1CNB5|A0A2H1CNB5_FASHE	Actin OS=Fasciola hepatica OX=6192 GN=D915_03655 PE=3 SV=1	FASHE	5
9	38.7	6.5	4	7.87	10.64	30.06	24.23	13.19	tr|B9VXS1|B9VXS1_FASHE	Cathepsin 2L OS=Fasciola hepatica OX=6192 PE=2 SV=1	FASHE	7
9	38.7	6.5	4	7.87	13.19	38.34	25.15	14.11	tr|A8W638|A8W638_FASHE	Cathepsin L OS=Fasciola hepatica OX=6192 PE=2 SV=1	FASHE	7	Putative FhCL31
9	38.7	6.5	4	7.87	10.42	36.27	25.82	14.05	tr|B3TM68|B3TM68_FASHE	Cathepsin L3 (Fragment) OS=Fasciola hepatica OX=6192 GN=CL3 PE=2 SV=1	FASHE	7
9	38.7	6.5	5	5.67	5.67	15.51	8.831	6.444	tr|Q711M2|Q711M2_FASHE	Legumain like OS=Fasciola hepatica OX=6192 GN=leg1 PE=2 SV=1	FASHE	4
9	38.7	6.5	5	5.67	5.23	12.16	12.16	12.16	tr|A0A4E0RHZ6|A0A4E0RHZ6_FASHE	Uncharacterized protein OS=Fasciola hepatica OX=6192 GN=D915_002221 PE=4 SV=1	FASHE	4
9	38.7	6.5	5	5.67	5.23	21.26	21.26	21.26	tr|A0A2H1CQG4|A0A2H1CQG4_FASHE	Uncharacterized protein OS=Fasciola hepatica OX=6192 GN=D915_03448 PE=4 SV=1	FASHE	4
9	38.7	6.5	6	2.17	2.17	7.885	4.659	4.659	tr|A0A4E0RZV1|A0A4E0RZV1_FASHE	CUB domain-containing protein OS=Fasciola hepatica OX=6192 GN=D915_003906 PE=4 SV=1	FASHE	1
9	38.7	6.5	7	2.03	2.03	15.79	4.678	4.678	tr|A0A4E0RCN4|A0A4E0RCN4_FASHE	Histone H3 OS=Fasciola hepatica OX=6192 GN=D915_002825 PE=3 SV=1	FASHE	1
9	38.7	6.5	7	2.03	2.03	18	5.333	5.333	tr|A0A2H1CLU5|A0A2H1CLU5_FASHE	Histone H3 OS=Fasciola hepatica OX=6192 GN=D915_04183 PE=3 SV=1	FASHE	1
9	38.7	6.5	7	2.03	2.03	19.85	5.882	5.882	tr|A0A2H1BRK7|A0A2H1BRK7_FASHE	Histone H3 OS=Fasciola hepatica OX=6192 GN=D915_010891 PE=3 SV=1	FASHE	1
9	38.7	6.5	7	2.03	2.03	19.85	5.882	5.882	tr|A0A2H1BRC5|A0A2H1BRC5_FASHE	Histone H3 OS=Fasciola hepatica OX=6192 GN=D915_009818 PE=3 SV=1	FASHE	1
9	38.7	6.5	7	2.03	2	9.146	4.878	4.878	tr|A0A4E0RJJ7|A0A4E0RJJ7_FASHE	Histone H3 OS=Fasciola hepatica OX=6192 GN=D915_001573 PE=3 SV=1	FASHE	1
9	38.7	6.5	7	2.03	2	8.287	4.42	4.42	tr|A0A2H1CRF9|A0A2H1CRF9_FASHE	Core histone H2A/H2B/H3/H4 OS=Fasciola hepatica OX=6192 GN=D915_02462 PE=3 SV=1	FASHE	1
9	38.7	6.5	8	2.01	2.01	2.891	0.413	0.413	tr|A0A4E0RJS3|A0A4E0RJS3_FASHE	Guanylate cyclase OS=Fasciola hepatica OX=6192 GN=D915_001650 PE=3 SV=1	FASHE	1
9	38.7	6.5	8	2.01	2.01	2.965	0.4235	0.4235	tr|A0A2H1CRS3|A0A2H1CRS3_FASHE	Guanylate cyclase OS=Fasciola hepatica OX=6192 GN=D915_02343 PE=3 SV=1	FASHE	1
9	38.7	6.5	9	2	2	9.479	4.265	4.265	tr|A0A2H1C1S8|A0A2H1C1S8_FASHE	CUB domain protein OS=Fasciola hepatica OX=6192 GN=D915_11712 PE=4 SV=1	FASHE	2
10	43.1	7.3	1	53.44	53.44	54.76	54.76	51.51	tr|B3CJ61|B3CJ61_FASHE	Enolase OS=Fasciola hepatica OX=6192 GN=eno PE=2 SV=1	FASHE	29
10	43.1	7.3	1	53.44	53.44	42.22	42.22	39.71	tr|A0A2H1BY53|A0A2H1BY53_FASHE	Phosphopyruvate hydratase OS=Fasciola hepatica OX=6192 GN=D915_13056 PE=3 SV=1	FASHE	29
10	43.1	7.3	1	53.44	50.7	54.29	54.29	51.04	sp|Q27655|ENO_FASHE	Enolase OS=Fasciola hepatica OX=6192 GN=ENO PE=2 SV=1	FASHE	28
10	43.1	7.3	2	6.01	6.01	8.15	5.329	5.329	tr|A0A2H1CEU3|A0A2H1CEU3_FASHE	Phosphoenolpyruvate carboxykinase OS=Fasciola hepatica OX=6192 GN=D915_004205 PE=3 SV=1	FASHE	3
10	43.1	7.3	3	6.01	2.38	15.38	3.979	2.387	tr|A0A4E0QZ85|A0A4E0QZ85_FASHE	S-(hydroxymethyl)glutathione dehydrogenase OS=Fasciola hepatica OX=6192 GN=D915_009060 PE=3 SV=1	FASHE	1
10	43.1	7.3	4	2.86	2.86	13.86	6.271	1.98	tr|A0A4E0QXJ7|A0A4E0QXJ7_FASHE	Uncharacterized protein OS=Fasciola hepatica OX=6192 GN=D915_011034 PE=4 SV=1	FASHE	1
10	43.1	7.3	4	2.86	2.76	13.42	8.225	2.597	tr|A0A2H1BRJ5|A0A2H1BRJ5_FASHE	CUB domain-containing protein OS=Fasciola hepatica OX=6192 GN=D915_15950 PE=4 SV=1	FASHE	1
10	43.1	7.3	5	2.63	2.63	7.418	5.045	2.967	tr|A7UNB2|A7UNB2_FASHE	Cathepsin B OS=Fasciola hepatica OX=6192 GN=cat-B3 PE=2 SV=1	FASHE	1	Putative FhCB31
10	43.1	7.3	5	2.63	2.63	6.684	4.545	2.674	tr|A0A4E0QZS1|A0A4E0QZS1_FASHE	Vitellogenic cathepsin-B like protease OS=Fasciola hepatica OX=6192 GN=D915_010327 PE=3 SV=1	FASHE	1	Putative FhCB31
10	43.1	7.3	5	2.63	2.63	7.418	5.045	2.967	tr|A0A2H1BTL7|A0A2H1BTL7_FASHE	Papain family cysteine protease OS=Fasciola hepatica OX=6192 GN=D915_14770 PE=3 SV=1	FASHE	1
10	43.1	7.3	5	2.63	2	16.07	8.929	8.929	tr|D2N286|D2N286_FASHE	Putative cathepsin B (Fragment) OS=Fasciola hepatica OX=6192 GN=cathB PE=2 SV=1	FASHE	1	Putative FhCB31
10	43.1	7.3	5	2.63	2	14.63	8.13	8.13	tr|A0A2H1C6J9|A0A2H1C6J9_FASHE	Papain family cysteine protease OS=Fasciola hepatica OX=6192 GN=D915_10734 PE=3 SV=1	FASHE	1
10	43.1	7.3	6	2	2	0.9969	0.4601	0.4601	tr|A0A4E0R9E9|A0A4E0R9E9_FASHE	Phosphatidylinositol-4 5-bisphosphate 3-kinase OS=Fasciola hepatica OX=6192 GN=D915_006328 PE=3 SV=1	FASHE	1
10	43.1	7.3	6	2	2	2.171	0.7238	0.7238	tr|A0A4E0R8E1|A0A4E0R8E1_FASHE	Phosphatidylinositol 3-kinase catalytic subunit type 3 OS=Fasciola hepatica OX=6192 GN=D915_005953 PE=3 SV=1	FASHE	1
10	43.1	7.3	6	2	2	1.909	0.8811	0.8811	tr|A0A2H1C5J8|A0A2H1C5J8_FASHE	Phosphatidylinositol 3-kinase catalytic subunit type 3 OS=Fasciola hepatica OX=6192 GN=D915_10266 PE=3 SV=1	FASHE	1
11	33	7	1	35.2	35.2	43.92	40.06	39.76	tr|A7UNB2|A7UNB2_FASHE	Cathepsin B OS=Fasciola hepatica OX=6192 GN=cat-B3 PE=2 SV=1	FASHE	19	Putative FhCB31
11	33	7	1	35.2	35.2	39.57	36.1	35.83	tr|A0A4E0QZS1|A0A4E0QZS1_FASHE	Vitellogenic cathepsin-B like protease OS=Fasciola hepatica OX=6192 GN=D915_010327 PE=3 SV=1	FASHE	19	Putative FhCB31
11	33	7	1	35.2	35.2	43.92	40.06	39.76	tr|A0A2H1BTL7|A0A2H1BTL7_FASHE	Papain family cysteine protease OS=Fasciola hepatica OX=6192 GN=D915_14770 PE=3 SV=1	FASHE	19
11	33	7	2	4.66	4.66	11.82	9.122	7.095	tr|A0A4E0RXP4|A0A4E0RXP4_FASHE	Mediator of cell motility 1 OS=Fasciola hepatica OX=6192 GN=D915_000916 PE=3 SV=1	FASHE	2
11	33	7	2	4.66	3.41	12.21	12.21	12.21	tr|A0A2H1CU80|A0A2H1CU80_FASHE	Memo-like protein OS=Fasciola hepatica OX=6192 GN=D915_01394 PE=4 SV=1	FASHE	2
11	33	7	3	3.24	3.24	11.6	4.938	2.469	tr|A0A4E0R1M9|A0A4E0R1M9_FASHE	Stomatin protein 2 mitochondrial OS=Fasciola hepatica OX=6192 GN=D915_007484 PE=4 SV=1	FASHE	1
11	33	7	3	3.24	3.24	12.5	5.319	2.66	tr|A0A2H1C383|A0A2H1C383_FASHE	SPFH/Band 7/PHB domain protein (Fragment) OS=Fasciola hepatica OX=6192 GN=D915_11145 PE=4 SV=1	FASHE	1
11	33	7	4	3.07	3.07	1.668	0.934	0.467	tr|A0A4E0RCV5|A0A4E0RCV5_FASHE	Multi-domain cystatin OS=Fasciola hepatica OX=6192 GN=D915_004028 PE=4 SV=1	FASHE	1
11	33	7	4	3.07	3.07	2.029	2.029	1.014	tr|Q711N7|Q711N7_FASHE	Putative cys1 protein (Fragment) OS=Fasciola hepatica OX=6192 GN=cys1 PE=2 SV=1	FASHE	1
11	33	7	4	3.07	3.07	3.846	3.846	1.923	tr|A0A2H1CGS5|A0A2H1CGS5_FASHE	Cystatin domain-containing protein OS=Fasciola hepatica OX=6192 GN=D915_06030 PE=4 SV=1	FASHE	1
11	33	7	5	2.08	2.09	5.362	3.753	1.877	tr|A0A4E0QX38|A0A4E0QX38_FASHE	Legumain OS=Fasciola hepatica OX=6192 GN=D915_009311 PE=4 SV=1	FASHE	1
11	33	7	5	2.08	2.09	4.204	4.204	2.102	tr|A0A4E0RLP5|A0A4E0RLP5_FASHE	Hemoglobinase OS=Fasciola hepatica OX=6192 GN=D915_007126 PE=4 SV=1	FASHE	1
11	33	7	5	2.08	2.09	3.571	3.571	1.786	tr|A0A4E0R3J0|A0A4E0R3J0_FASHE	Legumain like OS=Fasciola hepatica OX=6192 GN=D915_009082 PE=4 SV=1	FASHE	1
11	33	7	6	2	2	1.187	0.413	0.413	tr|A0A4E0RJS3|A0A4E0RJS3_FASHE	Guanylate cyclase OS=Fasciola hepatica OX=6192 GN=D915_001650 PE=3 SV=1	FASHE	1
11	33	7	6	2	2	1.218	0.4235	0.4235	tr|A0A2H1CRS3|A0A2H1CRS3_FASHE	Guanylate cyclase OS=Fasciola hepatica OX=6192 GN=D915_02343 PE=3 SV=1	FASHE	1
11	33	7	7	2	2	0.9254	0.5784	0.5784	tr|A0A4E0R5Y4|A0A4E0R5Y4_FASHE	HIV-1 Vpr-binding protein OS=Fasciola hepatica OX=6192 GN=D915_008454 PE=4 SV=1	FASHE	1
11	33	7	7	2	2	2.278	2.278	2.278	tr|A0A2H1C195|A0A2H1C195_FASHE	Uncharacterized protein OS=Fasciola hepatica OX=6192 GN=D915_12565 PE=4 SV=1	FASHE	1
12	32.4	7.2	1	45.5	45.5	52.52	52.52	49.55	tr|A7UNB2|A7UNB2_FASHE	Cathepsin B OS=Fasciola hepatica OX=6192 GN=cat-B3 PE=2 SV=1	FASHE	33	Putative FhCB31
12	32.4	7.2	1	45.5	45.5	47.33	47.33	44.65	tr|A0A4E0QZS1|A0A4E0QZS1_FASHE	Vitellogenic cathepsin-B like protease OS=Fasciola hepatica OX=6192 GN=D915_010327 PE=3 SV=1	FASHE	33	Putative FhCB31
12	32.4	7.2	1	45.5	45.5	52.52	52.52	49.55	tr|A0A2H1BTL7|A0A2H1BTL7_FASHE	Papain family cysteine protease OS=Fasciola hepatica OX=6192 GN=D915_14770 PE=3 SV=1	FASHE	33
12	32.4	7.2	2	8.67	8.67	12.71	10.06	8.159	tr|A0A4E0RLL5|A0A4E0RLL5_FASHE	Retinaldehyde dehydrogenase type 2 OS=Fasciola hepatica OX=6192 GN=D915_002288 PE=3 SV=1	FASHE	4
12	32.4	7.2	4	2	3.29	15.11	11.87	9.712	tr|A5X493|A5X493_FASHE	Cathepsin B2 (Fragment) OS=Fasciola hepatica OX=6192 GN=CB2 PE=2 SV=1	FASHE	2
12	32.4	7.2	4	2	2.64	12.96	9.717	7.287	tr|O96866|O96866_FASHE	Cathepsin B protease (Fragment) OS=Fasciola hepatica OX=6192 PE=2 SV=1	FASHE	1	Putative FhCB31
12	32.4	7.2	4	2	2.64	14.75	11.06	8.295	tr|A0A2H1BSD0|A0A2H1BSD0_FASHE	Cathepsin B OS=Fasciola hepatica OX=6192 GN=D915_011116 PE=3 SV=1	FASHE	1	Putative FhCB31
13	33.6	7.6	1	23.99	23.99	56.68	49.55	36.5	tr|A7UNB2|A7UNB2_FASHE	Cathepsin B OS=Fasciola hepatica OX=6192 GN=cat-B3 PE=2 SV=1	FASHE	16	Putative FhCB31
13	33.6	7.6	1	23.99	23.99	51.07	44.65	32.89	tr|A0A4E0QZS1|A0A4E0QZS1_FASHE	Vitellogenic cathepsin-B like protease OS=Fasciola hepatica OX=6192 GN=D915_010327 PE=3 SV=1	FASHE	16	Putative FhCB31
13	33.6	7.6	1	23.99	23.99	56.68	49.55	36.5	tr|A0A2H1BTL7|A0A2H1BTL7_FASHE	Papain family cysteine protease OS=Fasciola hepatica OX=6192 GN=D915_14770 PE=3 SV=1	FASHE	16
14	27.2	6.1	1	6.23	6.21	12.23	11.97	10.11	tr|A0A4E0RW17|A0A4E0RW17_FASHE	Actin alpha cardiac muscle 1 OS=Fasciola hepatica OX=6192 GN=D915_001846 PE=3 SV=1	FASHE	5
14	27.2	6.1	1	6.23	6.21	13.98	13.68	11.55	tr|A0A2H1CNB5|A0A2H1CNB5_FASHE	Actin OS=Fasciola hepatica OX=6192 GN=D915_03655 PE=3 SV=1	FASHE	5
14	27.2	6.1	1	6.23	6.21	12.23	11.97	10.11	tr|A0A2H1CG65|A0A2H1CG65_FASHE	Actin OS=Fasciola hepatica OX=6192 GN=D915_003704 PE=3 SV=1	FASHE	5
14	27.2	6.1	1	6.23	6.21	12.23	11.97	10.11	tr|A0A2H1CCL6|A0A2H1CCL6_FASHE	Actin OS=Fasciola hepatica OX=6192 GN=D915_004891 PE=3 SV=1	FASHE	5
14	27.2	6.1	1	6.23	6.21	12.23	11.97	10.11	tr|A0A2H1CC81|A0A2H1CC81_FASHE	Actin OS=Fasciola hepatica OX=6192 GN=D915_004890 PE=3 SV=1	FASHE	5
14	27.2	6.1	1	6.23	6.21	12.23	11.97	10.11	tr|A0A2H1C3Q6|A0A2H1C3Q6_FASHE	Actin OS=Fasciola hepatica OX=6192 GN=D915_006891 PE=3 SV=1	FASHE	5
14	27.2	6.1	1	6.23	5.76	39.44	38.03	38.03	tr|A0A2H1CE11|A0A2H1CE11_FASHE	Uncharacterized protein OS=Fasciola hepatica OX=6192 GN=D915_07805 PE=4 SV=1	FASHE	4
14	27.2	6.1	2	6.04	6.04	14.42	12.27	12.27	tr|B9VXS2|B9VXS2_FASHE	Cathepsin 1L OS=Fasciola hepatica OX=6192 PE=2 SV=1	FASHE	5
14	27.2	6.1	2	6.04	6.04	15.11	12.86	12.86	tr|A8W7J0|A8W7J0_FASHE	Procathepsin L (Fragment) OS=Fasciola hepatica OX=6192 PE=2 SV=2	FASHE	5	Putative FhCL31
14	27.2	6.1	2	6.04	6	13.07	13.07	13.07	tr|Q9GRW4|Q9GRW4_FASHE	Procathepsin L3 (Fragment) OS=Fasciola hepatica OX=6192 PE=2 SV=1	FASHE	5
14	27.2	6.1	2	6.04	3.82	13.27	10.18	10.18	tr|A5X495|A5X495_FASHE	Cathepsin L3 (Fragment) OS=Fasciola hepatica OX=6192 GN=CL3 PE=2 SV=1	FASHE	3
14	27.2	6.1	3	2	4.36	5.21	5.042	3.866	tr|A0A4E0QZ96|A0A4E0QZ96_FASHE	Cytoplasmic type actin 1 OS=Fasciola hepatica OX=6192 GN=D915_007443 PE=3 SV=1	FASHE	3
15	25.1	6.4	1	7.33	7.33	25.15	17.79	12.88	tr|B9VXS2|B9VXS2_FASHE	Cathepsin 1L OS=Fasciola hepatica OX=6192 PE=2 SV=1	FASHE	7
15	25.1	6.4	1	7.33	7.16	21.22	13.5	13.5	tr|A8W7J0|A8W7J0_FASHE	Procathepsin L (Fragment) OS=Fasciola hepatica OX=6192 PE=2 SV=2	FASHE	7	Putative FhCL31
15	25.1	6.4	1	7.33	7.14	19.28	13.73	13.73	tr|Q9GRW4|Q9GRW4_FASHE	Procathepsin L3 (Fragment) OS=Fasciola hepatica OX=6192 PE=2 SV=1	FASHE	7
15	25.1	6.4	1	7.33	6.07	21.22	15.76	10.61	tr|Q9GRW6|Q9GRW6_FASHE	Procathepsin L3 (Fragment) OS=Fasciola hepatica OX=6192 PE=2 SV=1	FASHE	6
16	25.1	6.8	1	14.01	14.01	33.12	22.19	19.94	tr|Q9GRW6|Q9GRW6_FASHE	Procathepsin L3 (Fragment) OS=Fasciola hepatica OX=6192 PE=2 SV=1	FASHE	10
16	25.1	6.8	1	14.01	14.01	29.14	21.17	19.02	tr|B9VXS2|B9VXS2_FASHE	Cathepsin 1L OS=Fasciola hepatica OX=6192 PE=2 SV=1	FASHE	10
16	25.1	6.8	2	8.27	8.27	29.36	21.56	21.56	tr|A0A4E0QW78|A0A4E0QW78_FASHE	SCP domain-containing protein OS=Fasciola hepatica OX=6192 GN=D915_010660 PE=3 SV=1	FASHE	4
16	25.1	6.8	4	4.33	4.33	1.285	0.9237	0.9237	tr|A0A4E0RU07|A0A4E0RU07_FASHE	Filamin-A OS=Fasciola hepatica OX=6192 GN=D915_004146 PE=4 SV=1	FASHE	2
16	25.1	6.8	5	4	10.01	28.76	27.43	24.34	tr|A5X495|A5X495_FASHE	Cathepsin L3 (Fragment) OS=Fasciola hepatica OX=6192 GN=CL3 PE=2 SV=1	FASHE	9
16	25.1	6.8	5	4	10.12	30.39	21.24	12.75	tr|B3TM67|B3TM67_FASHE	Cathepsin L3 (Fragment) OS=Fasciola hepatica OX=6192 GN=CL3 PE=2 SV=1	FASHE	8
16	25.1	6.8	5	4	8.12	27.45	21.57	13.07	tr|B3TM68|B3TM68_FASHE	Cathepsin L3 (Fragment) OS=Fasciola hepatica OX=6192 GN=CL3 PE=2 SV=1	FASHE	4
16	25.1	6.8	5	4	8.12	24.85	20.25	12.27	tr|B9VXS1|B9VXS1_FASHE	Cathepsin 2L OS=Fasciola hepatica OX=6192 PE=2 SV=1	FASHE	4
16	25.1	6.8	5	4	8.12	24.85	20.25	12.27	tr|A8W638|A8W638_FASHE	Cathepsin L OS=Fasciola hepatica OX=6192 PE=2 SV=1	FASHE	4	Putative FhCL31
16	25.1	6.8	5	4	14.01	29.14	21.17	19.02	tr|B9VXS2|B9VXS2_FASHE	Cathepsin 1L OS=Fasciola hepatica OX=6192 PE=2 SV=1	FASHE	10
16	25.1	6.8	5	4	10.01	27.97	17.04	14.79	tr|A8W7J0|A8W7J0_FASHE	Procathepsin L (Fragment) OS=Fasciola hepatica OX=6192 PE=2 SV=2	FASHE	8	Putative FhCL31
16	25.1	6.8	5	4	6.05	21.57	9.804	7.516	tr|Q9GRW4|Q9GRW4_FASHE	Procathepsin L3 (Fragment) OS=Fasciola hepatica OX=6192 PE=2 SV=1	FASHE	6
16	25.1	6.8	5	4	4	6.536	6.536	6.536	tr|B3TM71|B3TM71_FASHE	Cathepsin L6 (Fragment) OS=Fasciola hepatica OX=6192 GN=CL6 PE=2 SV=1	FASHE	2
16	25.1	6.8	5	4	2.05	94.74	47.37	47.37	sp|P80532|CATL3_FASHE	Putative cathepsin L3 (Fragment) OS=Fasciola hepatica OX=6192 PE=1 SV=1	FASHE	1
16	25.1	6.8	5	4	2	5.521	2.761	2.761	tr|A0A2H1BX03|A0A2H1BX03_FASHE	Cysteine protease OS=Fasciola hepatica OX=6192 GN=D915_009772 PE=3 SV=1	FASHE	1	Putative FhCL31
16	25.1	6.8	6	2.79	2.85	11.42	11.02	3.15	tr|A0A410SPA4|A0A410SPA4_FASHE	Glutathione S-transferase omega class 2 OS=Fasciola hepatica OX=6192 PE=2 SV=1	FASHE	1
16	25.1	6.8	6	2.79	2.85	22.31	21.54	6.154	tr|A0A2H1CPR6|A0A2H1CPR6_FASHE	Uncharacterized protein OS=Fasciola hepatica OX=6192 GN=D915_03058 PE=4 SV=1	FASHE	1
16	25.1	6.8	7	2.2	2.23	13.76	9.174	5.505	tr|A0A4E0RJB5|A0A4E0RJB5_FASHE	Ubiquitin carboxyl-terminal hydrolase OS=Fasciola hepatica OX=6192 GN=D915_003174 PE=3 SV=1	FASHE	1
16	25.1	6.8	7	2.2	2.15	6.897	6.897	4.138	tr|A0A2H1CM93|A0A2H1CM93_FASHE	Ubiquitin carboxyl-terminal hydrolase OS=Fasciola hepatica OX=6192 GN=D915_04838 PE=3 SV=1	FASHE	1
16	25.1	6.8	8	2.01	2.01	8.309	2.967	2.967	tr|A7UNB2|A7UNB2_FASHE	Cathepsin B OS=Fasciola hepatica OX=6192 GN=cat-B3 PE=2 SV=1	FASHE	1	Putative FhCB31
16	25.1	6.8	8	2.01	2.01	7.487	2.674	2.674	tr|A0A4E0QZS1|A0A4E0QZS1_FASHE	Vitellogenic cathepsin-B like protease OS=Fasciola hepatica OX=6192 GN=D915_010327 PE=3 SV=1	FASHE	1	Putative FhCB31
16	25.1	6.8	8	2.01	2.01	8.309	2.967	2.967	tr|A0A2H1BTL7|A0A2H1BTL7_FASHE	Papain family cysteine protease OS=Fasciola hepatica OX=6192 GN=D915_14770 PE=3 SV=1	FASHE	1
16	25.1	6.8	8	2.01	2	8.929	8.929	8.929	tr|D2N286|D2N286_FASHE	Putative cathepsin B (Fragment) OS=Fasciola hepatica OX=6192 GN=cathB PE=2 SV=1	FASHE	1	Putative FhCB31
16	25.1	6.8	8	2.01	2	8.13	8.13	8.13	tr|A0A2H1C6J9|A0A2H1C6J9_FASHE	Papain family cysteine protease OS=Fasciola hepatica OX=6192 GN=D915_10734 PE=3 SV=1	FASHE	1
16	25.1	6.8	9	2	2	4.265	4.265	4.265	tr|A0A2H1C1S8|A0A2H1C1S8_FASHE	CUB domain protein OS=Fasciola hepatica OX=6192 GN=D915_11712 PE=4 SV=1	FASHE	2
17	24.8	7.3	1	7.89	6.73	20.74	20.74	11.7	tr|A0A4E0RW17|A0A4E0RW17_FASHE	Actin alpha cardiac muscle 1 OS=Fasciola hepatica OX=6192 GN=D915_001846 PE=3 SV=1	FASHE	3
17	24.8	7.3	1	7.89	6.73	20.74	20.74	11.7	tr|A0A2H1CG65|A0A2H1CG65_FASHE	Actin OS=Fasciola hepatica OX=6192 GN=D915_003704 PE=3 SV=1	FASHE	3
17	24.8	7.3	1	7.89	6.73	20.74	20.74	11.7	tr|A0A2H1CCL6|A0A2H1CCL6_FASHE	Actin OS=Fasciola hepatica OX=6192 GN=D915_004891 PE=3 SV=1	FASHE	3
17	24.8	7.3	1	7.89	6.73	20.74	20.74	11.7	tr|A0A2H1CC81|A0A2H1CC81_FASHE	Actin OS=Fasciola hepatica OX=6192 GN=D915_004890 PE=3 SV=1	FASHE	3
17	24.8	7.3	1	7.89	6.73	20.74	20.74	11.7	tr|A0A2H1C3Q6|A0A2H1C3Q6_FASHE	Actin OS=Fasciola hepatica OX=6192 GN=D915_006891 PE=3 SV=1	FASHE	3
17	24.8	7.3	1	7.89	6.13	17.87	17.87	11.73	tr|A0A2H1C3E9|A0A2H1C3E9_FASHE	Actin OS=Fasciola hepatica OX=6192 GN=D915_007459 PE=3 SV=1	FASHE	3
17	24.8	7.3	2	5.72	5.72	20.77	16.32	6.231	tr|A7UNB2|A7UNB2_FASHE	Cathepsin B OS=Fasciola hepatica OX=6192 GN=cat-B3 PE=2 SV=1	FASHE	3	Putative FhCB31
17	24.8	7.3	2	5.72	5.72	18.72	14.71	5.615	tr|A0A4E0QZS1|A0A4E0QZS1_FASHE	Vitellogenic cathepsin-B like protease OS=Fasciola hepatica OX=6192 GN=D915_010327 PE=3 SV=1	FASHE	3	Putative FhCB31
17	24.8	7.3	2	5.72	5.72	20.77	16.32	6.231	tr|A0A2H1BTL7|A0A2H1BTL7_FASHE	Papain family cysteine protease OS=Fasciola hepatica OX=6192 GN=D915_14770 PE=3 SV=1	FASHE	3
17	24.8	7.3	2	5.72	3.73	25.89	18.75	18.75	tr|D2N286|D2N286_FASHE	Putative cathepsin B (Fragment) OS=Fasciola hepatica OX=6192 GN=cathB PE=2 SV=1	FASHE	3	Putative FhCB31
17	24.8	7.3	2	5.72	3.73	23.58	17.07	17.07	tr|A0A2H1C6J9|A0A2H1C6J9_FASHE	Papain family cysteine protease OS=Fasciola hepatica OX=6192 GN=D915_10734 PE=3 SV=1	FASHE	3
17	24.8	7.3	3	2.57	2.57	9.816	7.055	7.055	tr|B9VXS2|B9VXS2_FASHE	Cathepsin 1L OS=Fasciola hepatica OX=6192 PE=2 SV=1	FASHE	4
17	24.8	7.3	3	2.57	2.41	10.46	7.516	7.516	tr|Q9GRW4|Q9GRW4_FASHE	Procathepsin L3 (Fragment) OS=Fasciola hepatica OX=6192 PE=2 SV=1	FASHE	4
17	24.8	7.3	3	2.57	2.41	10.29	7.395	7.395	tr|A8W7J0|A8W7J0_FASHE	Procathepsin L (Fragment) OS=Fasciola hepatica OX=6192 PE=2 SV=2	FASHE	4	Putative FhCL31
17	24.8	7.3	3	2.57	2.41	14.16	10.18	10.18	tr|A5X495|A5X495_FASHE	Cathepsin L3 (Fragment) OS=Fasciola hepatica OX=6192 GN=CL3 PE=2 SV=1	FASHE	4
17	24.8	7.3	3	2.57	1.55	7.395	4.502	4.502	tr|Q9GRW6|Q9GRW6_FASHE	Procathepsin L3 (Fragment) OS=Fasciola hepatica OX=6192 PE=2 SV=1	FASHE	3
17	24.8	7.3	3	2.57	1.55	4.575	4.575	4.575	tr|B3TM67|B3TM67_FASHE	Cathepsin L3 (Fragment) OS=Fasciola hepatica OX=6192 GN=CL3 PE=2 SV=1	FASHE	3
18	27	7.6	2	4.01	9.3	21.07	15.43	12.46	tr|A7UNB2|A7UNB2_FASHE	Cathepsin B OS=Fasciola hepatica OX=6192 GN=cat-B3 PE=2 SV=1	FASHE	5	Putative FhCB31
18	27	7.6	2	4.01	9.3	18.98	13.9	11.23	tr|A0A4E0QZS1|A0A4E0QZS1_FASHE	Vitellogenic cathepsin-B like protease OS=Fasciola hepatica OX=6192 GN=D915_010327 PE=3 SV=1	FASHE	5	Putative FhCB31
18	27	7.6	2	4.01	9.3	21.07	15.43	12.46	tr|A0A2H1BTL7|A0A2H1BTL7_FASHE	Papain family cysteine protease OS=Fasciola hepatica OX=6192 GN=D915_14770 PE=3 SV=1	FASHE	5
18	27	7.6	2	4.01	4.28	18.75	18.75	9.821	tr|D2N286|D2N286_FASHE	Putative cathepsin B (Fragment) OS=Fasciola hepatica OX=6192 GN=cathB PE=2 SV=1	FASHE	2	Putative FhCB31
18	27	7.6	2	4.01	4.28	17.07	17.07	8.943	tr|A0A2H1C6J9|A0A2H1C6J9_FASHE	Papain family cysteine protease OS=Fasciola hepatica OX=6192 GN=D915_10734 PE=3 SV=1	FASHE	2
18	27	7.6	3	2	7.18	12.95	12.95	12.95	tr|A5X492|A5X492_FASHE	Cathepsin B1 (Fragment) OS=Fasciola hepatica OX=6192 GN=CB1 PE=2 SV=1	FASHE	4
18	27	7.6	4	2	2	8.057	4.265	4.265	tr|A0A2H1C1S8|A0A2H1C1S8_FASHE	CUB domain protein OS=Fasciola hepatica OX=6192 GN=D915_11712 PE=4 SV=1	FASHE	1
19	25.3	8	1	23.69	23.69	54.3	34.12	34.12	tr|A7UNB2|A7UNB2_FASHE	Cathepsin B OS=Fasciola hepatica OX=6192 GN=cat-B3 PE=2 SV=1	FASHE	16	Putative FhCB31
19	25.3	8	1	23.69	23.69	44.12	30.75	30.75	tr|A0A4E0QZS1|A0A4E0QZS1_FASHE	Vitellogenic cathepsin-B like protease OS=Fasciola hepatica OX=6192 GN=D915_010327 PE=3 SV=1	FASHE	16	Putative FhCB31
19	25.3	8	1	23.69	23.69	48.96	34.12	34.12	tr|A0A2H1BTL7|A0A2H1BTL7_FASHE	Papain family cysteine protease OS=Fasciola hepatica OX=6192 GN=D915_14770 PE=3 SV=1	FASHE	16
19	25.3	8	3	11.64	9.64	32.98	21.54	15.16	tr|A0A2H1CC81|A0A2H1CC81_FASHE	Actin OS=Fasciola hepatica OX=6192 GN=D915_004890 PE=3 SV=1	FASHE	4
19	25.3	8	3	11.64	9.64	30.93	21.6	15.2	tr|A0A2H1C3E9|A0A2H1C3E9_FASHE	Actin OS=Fasciola hepatica OX=6192 GN=D915_007459 PE=3 SV=1	FASHE	4
19	25.3	8	3	11.64	9.64	27.93	21.54	15.16	tr|A0A4E0RW17|A0A4E0RW17_FASHE	Actin alpha cardiac muscle 1 OS=Fasciola hepatica OX=6192 GN=D915_001846 PE=3 SV=1	FASHE	4
19	25.3	8	3	11.64	9.64	27.93	21.54	15.16	tr|A0A2H1CG65|A0A2H1CG65_FASHE	Actin OS=Fasciola hepatica OX=6192 GN=D915_003704 PE=3 SV=1	FASHE	4
19	25.3	8	3	11.64	9.64	27.93	21.54	15.16	tr|A0A2H1CCL6|A0A2H1CCL6_FASHE	Actin OS=Fasciola hepatica OX=6192 GN=D915_004891 PE=3 SV=1	FASHE	4
19	25.3	8	3	11.64	9.64	27.93	21.54	15.16	tr|A0A2H1C3Q6|A0A2H1C3Q6_FASHE	Actin OS=Fasciola hepatica OX=6192 GN=D915_006891 PE=3 SV=1	FASHE	4
19	25.3	8	4	6.03	6.03	25.15	16.56	13.8	tr|B9VXS2|B9VXS2_FASHE	Cathepsin 1L OS=Fasciola hepatica OX=6192 PE=2 SV=1	FASHE	4
19	25.3	8	4	6.03	6.03	26.37	17.36	14.47	tr|A8W7J0|A8W7J0_FASHE	Procathepsin L (Fragment) OS=Fasciola hepatica OX=6192 PE=2 SV=2	FASHE	4	Putative FhCL31
19	25.3	8	4	6.03	6.02	30.09	23.89	19.91	tr|A5X495|A5X495_FASHE	Cathepsin L3 (Fragment) OS=Fasciola hepatica OX=6192 GN=CL3 PE=2 SV=1	FASHE	4
19	25.3	8	6	0.28	3.46	7.301	7.301	7.301	tr|A0A2H1CCW9|A0A2H1CCW9_FASHE	Tubulin alpha chain OS=Fasciola hepatica OX=6192 GN=D915_005428 PE=3 SV=1	FASHE	2
19	25.3	8	6	0.28	4	12.17	7.522	7.522	tr|A0A2H1C5S4|A0A2H1C5S4_FASHE	Tubulin alpha chain OS=Fasciola hepatica OX=6192 GN=D915_006626 PE=3 SV=1	FASHE	2
19	25.3	8	6	0.28	4	10.62	7.522	7.522	tr|A0A2H1C8M6|A0A2H1C8M6_FASHE	Tubulin alpha chain OS=Fasciola hepatica OX=6192 GN=D915_005835 PE=3 SV=1	FASHE	2
19	25.3	8	6	0.28	3.46	19.51	7.399	7.399	tr|A0A2H1CH96|A0A2H1CH96_FASHE	Tubulin alpha chain OS=Fasciola hepatica OX=6192 GN=D915_003648 PE=3 SV=1	FASHE	2
19	25.3	8	6	0.28	2	10.42	3.991	3.991	tr|B0B5G3|B0B5G3_FASHE	Tubulin alpha chain OS=Fasciola hepatica OX=6192 GN=alpha-tub1 PE=2 SV=1	FASHE	1
19	25.3	8	6	0.28	2	10.44	4	4	tr|A0A2H1BYH9|A0A2H1BYH9_FASHE	Tubulin alpha chain (Fragment) OS=Fasciola hepatica OX=6192 GN=D915_13640 PE=3 SV=1	FASHE	1
19	25.3	8	6	0.28	2	7.095	3.991	3.991	tr|B0RZ72|B0RZ72_FASHE	Tubulin alpha chain (Fragment) OS=Fasciola hepatica OX=6192 GN=alpha-tub2 PE=2 SV=1	FASHE	1
19	25.3	8	6	0.28	2	7.095	3.991	3.991	tr|B0B5G4|B0B5G4_FASHE	Tubulin alpha chain OS=Fasciola hepatica OX=6192 GN=alpha-tub2 PE=2 SV=1	FASHE	1
19	25.3	8	6	0.28	2	6.226	3.502	3.502	tr|A0A2H1CAS1|A0A2H1CAS1_FASHE	Tubulin alpha chain OS=Fasciola hepatica OX=6192 GN=D915_005370 PE=3 SV=1	FASHE	1
19	25.3	8	7	3.94	3.94	23.33	6.667	6.667	tr|K7YNB3|K7YNB3_FASHE	Glutathione S-transferase omega class OS=Fasciola hepatica OX=6192 PE=2 SV=1	FASHE	2
19	25.3	8	7	3.94	3.94	23.33	6.667	6.667	tr|A0A4E0RYR4|A0A4E0RYR4_FASHE	Glutathione S-transferase omega class OS=Fasciola hepatica OX=6192 GN=D915_001421 PE=3 SV=1	FASHE	2
19	25.3	8	8	2.56	2.56	11.01	2.201	1.001	tr|A0A4E0RCV5|A0A4E0RCV5_FASHE	Multi-domain cystatin OS=Fasciola hepatica OX=6192 GN=D915_004028 PE=4 SV=1	FASHE	1
19	25.3	8	8	2.56	2.55	10.72	4.783	2.174	tr|Q711N7|Q711N7_FASHE	Putative cys1 protein (Fragment) OS=Fasciola hepatica OX=6192 GN=cys1 PE=2 SV=1	FASHE	1
19	25.3	8	8	2.56	2.54	10.99	9.066	4.121	tr|A0A2H1CGS5|A0A2H1CGS5_FASHE	Cystatin domain-containing protein OS=Fasciola hepatica OX=6192 GN=D915_06030 PE=4 SV=1	FASHE	1
19	25.3	8	11	2.09	2.02	14.11	2.016	2.016	tr|B1NI98|B1NI98_FASHE	Heat shock protein 70 OS=Fasciola hepatica OX=6192 GN=HSP70 PE=2 SV=1	FASHE	1
19	25.3	8	11	2.09	2.01	11.5	1.994	1.994	tr|A0A2H1CUX3|A0A2H1CUX3_FASHE	Heat shock 70 kDa protein cognate OS=Fasciola hepatica OX=6192 GN=D915_000782 PE=3 SV=1	FASHE	1
19	25.3	8	11	2.09	2	26.89	10.92	10.92	tr|A0A4E0RUB9|A0A4E0RUB9_FASHE	Heat shock cognate 71 kDa protein OS=Fasciola hepatica OX=6192 GN=D915_004376 PE=4 SV=1	FASHE	1
19	25.3	8	11	2.09	2	3.594	2.031	2.031	tr|A0A2H1BU99|A0A2H1BU99_FASHE	Putative chaperone protein DnaK OS=Fasciola hepatica OX=6192 GN=D915_14595 PE=3 SV=1	FASHE	1
19	25.3	8	11	2.09	2	13.27	13.27	13.27	tr|A0A2H1CDD1|A0A2H1CDD1_FASHE	Uncharacterized protein OS=Fasciola hepatica OX=6192 GN=D915_07317 PE=4 SV=1	FASHE	1
19	25.3	8	16	2.01	2.01	13.95	3.876	3.876	tr|A0A2H1BWB9|A0A2H1BWB9_FASHE	Hydroxyacylglutathione hydrolase OS=Fasciola hepatica OX=6192 GN=D915_14475 PE=3 SV=1	FASHE	1
19	25.3	8	16	2.01	2	15.38	9.615	9.615	tr|A0A4E0RBK5|A0A4E0RBK5_FASHE	Hydroxyacylglutathione hydrolase cytoplasmic OS=Fasciola hepatica OX=6192 GN=D915_009799 PE=4 SV=1	FASHE	1
19	25.3	8	21	2	2	9.136	2.326	2.326	tr|A0A4E0RNX9|A0A4E0RNX9_FASHE	Uncharacterized protein OS=Fasciola hepatica OX=6192 GN=D915_000496 PE=4 SV=1	FASHE	1
19	25.3	8	23	2	0.5	6.306	6.306	6.306	tr|A0A2H1BZA2|A0A2H1BZA2_FASHE	Uncharacterized protein (Fragment) OS=Fasciola hepatica OX=6192 GN=D915_12615 PE=4 SV=1	FASHE	1
19	25.3	8	24	2	0.74	10.67	0.8801	0.8801	tr|A0A4E0RU98|A0A4E0RU98_FASHE	Ephexin-1 OS=Fasciola hepatica OX=6192 GN=D915_003954 PE=4 SV=1	FASHE	1
19	25.3	8	24	2	0.73	7.38	2.952	2.952	tr|A0A2H1CGS0|A0A2H1CGS0_FASHE	Uncharacterized protein OS=Fasciola hepatica OX=6192 GN=D915_06022 PE=4 SV=1	FASHE	1
20	24.7	8.5	1	37.28	37.28	40.06	39.76	39.76	tr|A7UNB2|A7UNB2_FASHE	Cathepsin B OS=Fasciola hepatica OX=6192 GN=cat-B3 PE=2 SV=1	FASHE	23	Putative FhCB31
20	24.7	8.5	1	37.28	37.28	36.1	35.83	35.83	tr|A0A4E0QZS1|A0A4E0QZS1_FASHE	Vitellogenic cathepsin-B like protease OS=Fasciola hepatica OX=6192 GN=D915_010327 PE=3 SV=1	FASHE	23	Putative FhCB31
20	24.7	8.5	1	37.28	37.28	40.06	39.76	39.76	tr|A0A2H1BTL7|A0A2H1BTL7_FASHE	Papain family cysteine protease OS=Fasciola hepatica OX=6192 GN=D915_14770 PE=3 SV=1	FASHE	23
20	24.7	8.5	3	2	4.55	7.715	5.045	5.045	tr|Q8I7B2|Q8I7B2_FASHE	Pro-cathepsin B2 (Fragment) OS=Fasciola hepatica OX=6192 GN=CB2 PE=2 SV=1	FASHE	3
20	24.7	8.5	4	2	2	4.605	4.605	4.605	tr|A0A4E0RWK5|A0A4E0RWK5_FASHE	Cadmium metallothionein (MT-Cd) (Cd-MT) OS=Fasciola hepatica OX=6192 GN=D915_009743 PE=4 SV=1	FASHE	1
20	24.7	8.5	4	2	0.96	0.8409	0.1549	0.1549	tr|A0A4E0RXY9|A0A4E0RXY9_FASHE	Uncharacterized protein OS=Fasciola hepatica OX=6192 GN=D915_002228 PE=4 SV=1	FASHE	1
20	24.7	8.5	4	2	0.91	2.341	2.341	2.341	tr|A0A4E0R5J6|A0A4E0R5J6_FASHE	Uncharacterized protein OS=Fasciola hepatica OX=6192 GN=D915_003067 PE=4 SV=1	FASHE	1
20	24.7	8.5	4	2	0.68	3.191	3.191	3.191	tr|A0A4E0RSR1|A0A4E0RSR1_FASHE	Homeobox protein PKNOX2 OS=Fasciola hepatica OX=6192 GN=D915_005109 PE=4 SV=1	FASHE	1
20	24.7	8.5	5	2	2	5.229	2.941	2.941	tr|Q9GRW4|Q9GRW4_FASHE	Procathepsin L3 (Fragment) OS=Fasciola hepatica OX=6192 PE=2 SV=1	FASHE	1
20	24.7	8.5	5	2	2	4.908	2.761	2.761	tr|B9VXS2|B9VXS2_FASHE	Cathepsin 1L OS=Fasciola hepatica OX=6192 PE=2 SV=1	FASHE	1
20	24.7	8.5	5	2	2	5.145	2.894	2.894	tr|A8W7J0|A8W7J0_FASHE	Procathepsin L (Fragment) OS=Fasciola hepatica OX=6192 PE=2 SV=2	FASHE	1	Putative FhCL31
20	24.7	8.5	5	2	2	7.08	3.982	3.982	tr|A5X495|A5X495_FASHE	Cathepsin L3 (Fragment) OS=Fasciola hepatica OX=6192 GN=CL3 PE=2 SV=1	FASHE	1
20	24.7	8.5	5	2	2	2.761	2.761	2.761	tr|B9VXS1|B9VXS1_FASHE	Cathepsin 2L OS=Fasciola hepatica OX=6192 PE=2 SV=1	FASHE	1
20	24.7	8.5	5	2	2	2.941	2.941	2.941	tr|B3TM71|B3TM71_FASHE	Cathepsin L6 (Fragment) OS=Fasciola hepatica OX=6192 GN=CL6 PE=2 SV=1	FASHE	1
20	24.7	8.5	5	2	2	2.941	2.941	2.941	tr|B3TM68|B3TM68_FASHE	Cathepsin L3 (Fragment) OS=Fasciola hepatica OX=6192 GN=CL3 PE=2 SV=1	FASHE	1
20	24.7	8.5	5	2	2	2.761	2.761	2.761	tr|A8W638|A8W638_FASHE	Cathepsin L OS=Fasciola hepatica OX=6192 PE=2 SV=1	FASHE	1	Putative FhCL31
(1) Clades of cathepsin L entries with unspecified descriptions were assigned based on similarity to canonical cathepsin L prosegment sequences via multiple sequence alignment with Clustal Omega, and those corresponding to cathepsin B entries were determined by phylogenetic comparison of the entire protein sequence (Serrat et al., 2023b).
