# Supplementary material for: Binding and cleavage of pro-urokinase by a tegument extract of Fasciola hepatica newly excysted juveniles activate the host fibrinolytic system
Source: Vet Res. 2025 Jan 25;56:20. doi: 10.1186/s13567-025-01449-4 (PMC11762853; doi:10.1186/s13567-025-01449-4)
Supplement: Supplementary file 3 — Additional file 3: Related to Figure 2F. Alignments of protein sequences of the recombinant proteins used for validation experiments are shown in Figure 2F, as are those identified by 2D-MS analysis (Additional file 2). The table shows percent identity matrices created by Clustal Omega [27]. [file 13567_2025_1449_MOESM3_ESM.xlsx]

## Sheet: Sheet1
	FhCB3:		1	2	3	4	5	6	7
	1	A0A2H1BSD0	100	100	63.51	64.29	63.13	68.75	64.59
	2	O96866	100	100	63.49	64.17	63.16	68.75	64.44
	3	A0A4E0QZS1	63.51	63.49	100	98.81	98.45	96.43	98.81
	4	A7UNB2	64.29	64.17	98.81	100	99.38	99.11	99.7
	5	rFhCB3_2	63.13	63.16	98.45	99.38	100	100	99.69
	6	D2N286	68.75	68.75	96.43	99.11	100	100	100
	7	rFhCB3_1	64.59	64.44	98.81	99.7	99.69	100	100
	FhCL3:		1	2	3	4	5	6	7	8	9	10
	1	B3TM68	100	74.18	92.48	94.74	90.85	89.22	92.16	92.81	92.81	93.36
	2	A0A2H1BX03	74.18	100	75.77	94.74	73.63	72.88	72.88	76.07	74.92	74.78
	3	A8W638	92.48	75.77	100	94.74	92.6	91.18	92.81	94.79	94.86	93.81
	4	P80532	94.74	94.74	94.74	100	100	94.74	94.74	94.74	94.74	94.74
	5	Q9GRW6	90.85	73.63	92.6	100	100	92.81	95.1	95.82	95.82	94.25
	6	Q9GRW4	89.22	72.88	91.18	94.74	92.81	100	93.14	96.41	96.41	95.13
	7	B3TM67	92.16	72.88	92.81	94.74	95.1	93.14	100	96.08	96.08	96.46
	8	rFhCL3	92.81	76.07	94.79	94.74	95.82	96.41	96.08	100	100	98.67
	9	A8W7J0	92.81	74.92	94.86	94.74	95.82	96.41	96.08	100	100	98.67
	10	A5X495	93.36	74.78	93.81	94.74	94.25	95.13	96.46	98.67	98.67	100
	FhGST:		1	2	3	4
	1	rFhGST	100	18.23	21.78	21.29
	2	A0A410SPA4	18.23	100	43.51	43.51
	3	A0A4E0RYR4	21.78	43.51	100	99.17
	4	K7YNB3	21.29	43.51	99.17	100
	FhENO:		1	2	3
	1	B3CJ61	100	100	99.54
	2	rFhENO	100	100	99.54
	3	Q27655	99.54	99.54	100
